# Supplementary material for: Analysis of Selective Pressure on Ancient Human Mitochondrial Genomes Reveals the Presence of Widespread Sequencing Artefacts
Source: Int J Mol Sci. 2025 Aug 11;26(16):7739. doi: 10.3390/ijms26167739 (PMC12386754; doi:10.3390/ijms26167739)
Supplement: Supplementary file 1 [file ijms-26-07739-s001.zip]

Archive with 1 entries (1 files):
- ijms-3768908-supplementary.pdf
